# Supplementary material for: Asymmetrical Diketopyrrolopyrrole Derivatives with Improved Solubility and Balanced Charge Transport Properties
Source: Molecules. 2024 Jun 12;29(12):2805. doi: 10.3390/molecules29122805 (PMC11207042; doi:10.3390/molecules29122805)
Supplement: Supplementary file 1 [file molecules-29-02805-s001.zip]

Archive with 1 entries (1 files):
- molecules-3041499-supplementary.pdf
